# Supplementary material for: Integrative analysis from multi‐centre studies identifies a function‐derived personalized multi‐gene signature of outcome in colorectal cancer
Source: J Cell Mol Med. 2019 May 29;23(8):5270–81. doi: 10.1111/jcmm.14403 (PMC6653159; doi:10.1111/jcmm.14403)
Supplement: Supplementary file 1 [file JCMM-23-5270-s001.xlsx]

## Sheet: Sheet1
Table S1. Clinical characteristics of CRC patient datasets used in this study
Characteristics		Meta-training cohort	Meta-training cohort	Meta-training cohort	Meta-training cohort	Meta-training cohort	Meta-training cohort	Meta-training cohort	Independent testing cohort	Independent testing cohort	Independent testing cohort
		GSE17536	GSE17537	GSE29621	GSE38832	GSE39084	GSE39582	GSE72970	TCGA	GSE14333	GSE33113
No. of patients		177	55	65	122	70	579	124	321	226	89
Age, year
>60		118	30			45	418	68	201	159	67
≤60		59	25			25	160	56	120	67	21
NA							1				1
Median		66	62			66.35	68.55	62	66	67	73
Range		26-92	23-94			24.9-92.4	22-97 (age.at.diagnosis)	21-84	31-90	26-92	34-95
Gender
Female		81	29	25		35	260	50	143	106	47
Male		96	26	40		35	319	74	178	120	42
Unknown
Stage										Dukes classification
I/II		81	19	29	53	32	310		172	135 (A/B)
III/IV		96	36	36	69	38	269		134	91 (C/D)
Unknown									15
Main outcome (month)
Measures		OS	OS	OS	DSS	OS	OS	OS	OS	DFS	RFS
Median		42.27	50.2	47.8	31.35	48.12	52	22.8	21.5333	38.46	39.4667
Range		0.9-142.6	0.4-111.5	1.4-120.6	0.3-111.4	1.6-114.6	0-201	2.3-76.1	0.5-150.0667	0.9-142.6	1.8-120
OS, Overall survival; DSS, Disease-specific survival; DFS, Disease-free survival; RFS, Recurrence-free survival.
