# Supplementary material for: Integrative analysis from multi‐centre studies identifies a function‐derived personalized multi‐gene signature of outcome in colorectal cancer
Source: J Cell Mol Med. 2019 May 29;23(8):5270–81. doi: 10.1111/jcmm.14403 (PMC6653159; doi:10.1111/jcmm.14403)
Supplement: Supplementary file 2 [file JCMM-23-5270-s002.xlsx]

## Sheet: GSE17536
GENE ID	Uni.Cox P	Mul.Cox P
51225	0.00382119	0.00277966
22885	0.00243689	0.00403289
9744	0.00619108	0.00575253
641371	0.00103098	0.00592602
10965	0.00103098	0.00592602
49	0.00125519	0.00225304
2182	0.00295955	0.00322155
59	0.000225469	0.00604148
87	0.000445228	0.00230993
94	0.00122576	0.00155766
97	0.00604669	0.00452589
11085	0.00393653	0.00654433
221188	0.000213219	0.00139286
84890	0.00125109	0.0054906
113146	0.000220684	0.000622556
9590	3.51538e-05	0.000443719
56672	0.00731626	0.000762051
80709	2.64367e-06	2.57326e-06
207	0.00287533	0.001249
214	0.000147575	0.00252497
79796	0.00163266	0.00815451
205147	0.00239004	0.00368322
91074	0.00416084	0.00202183
140731	0.00325054	0.00400323
55107	0.000653362	0.000430173
10947	0.00121131	0.00757737
363	0.00117815	0.00340258
372	0.00507224	0.00757969
554235	0.00523243	0.00265821
468	0.000621648	0.000896416
9140	0.000457985	0.00299883
148229	0.00306852	0.00835781
222389	0.00084163	0.000311146
636	8.00227e-05	0.000369759
128859	0.00741621	0.00578447
7809	0.00140129	0.00614044
100129271	0.00124116	0.00347704
93190	0.00225945	0.00534434
80111	0.00370174	0.00480652
134121	0.00181436	0.000836495
731	0.000246685	0.00339333
138724	0.00221214	0.00538576
118611	0.0042507	0.00499127
387695	0.0026802	0.00289171
160419	0.00681596	0.000932074
11161	0.00193461	0.000121098
388135	0.00191054	0.00546401
124773	0.0055133	0.00182072
140680	0.00154966	0.00182275
11094	0.00221621	0.00103551
27091	0.00229061	0.00529824
65981	0.00350911	0.0011476
152206	0.00126233	0.0036697
339834	0.00201624	0.00828518
85478	0.00303255	0.00504503
220047	0.0040294	0.00750875
9034	0.00401762	0.00312555
914	0.00347981	0.00371812
915	0.00276915	0.00830688
923	0.000288673	0.000674886
933	0.00162853	0.00250942
9398	0.00149987	0.00453954
135228	0.00161574	0.00418224
131450	0.000655325	0.00147955
8697	0.00083032	0.0015637
30850	0.00320306	0.00708795
752014	0.00530412	0.00840229
9859	0.000578218	0.00858403
9350	0.00396638	0.00336221
146845	0.00176134	0.00497059
26074	0.00398145	0.00456086
1154	0.000111889	0.000118809
57396	0.00052083	0.00708676
1201	0.00519365	0.0032367
7401	0.00176669	0.00324029
10175	0.00161247	0.00545292
9382	0.00868565	0.000578586
1278	0.00107057	0.00294278
1281	0.000577791	0.00169173
1293	0.00398518	0.00857075
170712	0.00337128	0.00877267
1360	0.00778574	0.00355146
9586	2.5131e-05	0.000496053
1395	0.000555272	0.00295901
1418	0.00146964	0.000468207
1435	0.00297769	0.00415936
1444	0.00294864	0.00595097
64478	0.00755014	0.00532718
1520	0.00119308	0.000314626
6374	0.0021315	0.00349941
2833	0.000170826	0.000205728
10663	0.000851911	0.00348628
158830	0.00393119	0.00432931
1551	0.00801501	0.00995723
3491	0.0017986	0.00812621
140947	0.00250495	0.00337005
131566	1.8525e-05	0.00109934
1639	0.00679536	0.00186023
54541	0.00265676	0.00188222
57062	0.0024993	0.00120625
9704	7.72984e-05	0.00153922
1657	0.000721891	0.00181885
1776	0.00202275	0.00669741
56986	0.000710579	0.000302388
64118	0.00962975	0.0076309
11221	0.00692636	0.00143723
1859	0.00178211	0.0065485
8726	0.00345676	0.00193067
64800	0.00213617	0.00683866
23301	2.12393e-05	0.00135245
1994	0.00851468	0.00185097
8909	0.000353174	0.000183096
2026	0.000812239	0.00282292
2035	0.00102582	0.00497323
2099	0.000410286	0.00122242
84498	0.00829524	0.00777407
55120	0.00298507	0.000148208
2196	0.00238922	0.00502272
26223	0.000731387	0.00545959
84085	0.000434886	0.00870329
79368	0.00249238	0.0029885
89846	0.000241945	0.000704132
9982	0.00854571	0.000699768
2316	0.000812764	0.0045011
27023	0.0045139	0.00689169
121643	0.000195208	0.000416889
50943	0.00153562	0.00741619
118924	0.00123863	0.000126402
84978	0.00366923	0.00303057
2517	7.65158e-05	0.000628178
2529	0.00101361	0.00467777
170384	0.000521368	0.00841627
128954	0.00438124	0.00446967
84253	0.0061438	0.00652482
2625	0.00598765	0.00335884
64096	0.000197278	0.00190126
219770	0.00327915	0.00944046
8001	0.00257161	0.00148998
2793	0.00407812	0.00420612
27232	0.0045892	0.00936174
643707	0.00448295	0.00104301
440295	0.00448295	0.00104301
55668	0.000191737	9.13252e-05
338328	0.0040268	0.000822335
9290	0.000294395	0.00438138
27197	0.00741976	0.00542087
2880	0.00652646	0.00564465
2993	0.000730826	0.00257239
57531	0.000692668	0.00387055
26091	0.00464494	0.00615879
8820	0.00756362	0.00987499
3157	0.00597711	0.00334682
9324	0.00168586	0.000580187
3178	0.00825898	0.00115333
3223	0.00666649	0.00800378
3208	0.00156088	0.00905165
3251	0.00572732	0.000990086
3305	0.00454099	0.00857301
10525	0.00691398	0.00798143
3422	0.000470799	0.00721684
3452	0.00410421	0.00304367
26280	0.00489557	0.00312534
3562	0.000511049	0.000600932
3592	0.00159551	0.00129393
3603	0.00521289	0.00911835
59067	0.00677283	0.00365553
50615	0.00259766	0.00504557
149233	0.00183727	0.0085161
27179	0.00139455	0.00279667
3623	0.00892131	0.00578501
3635	0.000509524	0.00350678
3638	0.00624709	0.0023322
203522	0.00136893	0.00209146
27152	0.00124318	0.00547018
51135	0.00729801	0.0038083
64207	0.000417932	0.00256782
51015	0.00419242	0.0024966
3681	0.00106225	0.00386754
221037	0.00599734	0.00441876
3755	0.00414051	0.00472386
30818	0.00156763	0.00790913
169522	0.00352175	0.00631695
51133	0.000891706	0.00113224
3792	0.00437753	0.0041989
643314	0.00348023	0.00487652
57608	0.00202966	0.009292
25758	0.00187019	0.00428787
26128	0.000881397	0.00196677
11127	0.00272391	0.00399632
64837	0.000348143	0.00223359
127707	0.000470105	0.0034016
57542	0.00467594	0.00763444
3820	0.0015744	0.00679831
3853	0.00945876	0.00871598
3872	0.00106777	0.00155726
338785	0.00530069	0.00884102
91133	0.00185108	0.00574997
253558	0.00267437	0.00422796
80774	0.000255842	0.0018246
9516	0.00290413	0.000658168
4050	0.00218855	0.00273354
23499	0.00434429	0.00402231
79917	0.000285117	0.0077986
4216	7.80359e-05	0.000218742
4294	0.00152683	0.00864032
9448	0.000157648	0.00160725
7867	0.00892673	0.00360503
4140	0.000487376	0.000424711
85509	0.00199458	0.00595166
4205	0.00646189	0.00332234
4212	0.000371706	0.0008238
64745	0.00665284	0.00524587
57534	0.00208223	0.00354638
10367	0.0013277	0.00407432
79258	0.00600217	0.00960169
64386	0.000843252	0.0040006
79710	0.000334999	2.6213e-06
79906	0.000897662	0.00837587
54456	0.00231221	0.00119786
58538	0.00339979	0.00859029
4524	8.38986e-05	0.00199101
4649	0.00667772	0.00682957
25924	0.00987369	0.0087698
4666	0.00389444	0.00146294
51172	0.00731685	0.00225498
259197	0.00396417	0.00642586
81832	0.00237872	0.00439065
150372	0.00050198	0.00252363
171389	0.00175765	0.00517663
199713	0.0035928	0.00699064
4916	0.003263	0.00737993
8650	0.00653987	0.00131455
51686	0.0016574	0.00791724
84033	0.00243433	0.00717548
170392	0.000992331	0.00241984
10215	0.000316355	0.000142326
26189	0.000547206	0.00127135
9127	0.00249747	0.0033291
5033	0.000368267	0.00264052
5066	0.00053365	0.00158892
5069	0.000299428	0.00344268
10038	0.00336243	0.00517156
22990	0.000273462	0.00283482
5125	0.000874509	0.00961006
80380	0.00421896	0.00385397
5145	0.00152671	0.00105743
5192	0.00297586	0.00209366
5238	0.00560144	0.00125782
51050	0.000260766	0.000944491
8554	0.00558915	0.00180435
139212	0.00172642	0.00206626
5319	0.000353129	0.000590862
5330	0.00272776	0.00975363
57480	0.00462918	0.00154052
57449	0.00314162	0.00432559
10769	5.24097e-05	0.000382004
25957	0.00275609	0.00150458
9240	0.000427566	0.0041112
5411	0.00422755	0.0011156
5420	0.00301249	0.00173438
8496	0.00828366	0.00137797
55844	0.000577059	0.00117274
343071	0.000132019	0.000741805
112464	0.000179617	0.00502862
147011	0.00157158	0.00822359
85481	0.00518969	0.00535897
5784	0.00201355	0.00845354
5790	0.0015025	0.00579047
7837	0.00124548	0.00176571
149628	0.00324098	0.00119164
25797	0.00757716	0.00062977
5865	0.000745892	0.00194953
80223	0.00722166	0.00662403
5923	0.000512105	0.00860247
11317	0.00276958	0.00403621
51109	0.0021512	0.000289843
473	0.00290232	0.00218219
5980	0.000994913	0.000570527
5995	0.0085314	0.00238571
6010	0.0021492	0.00210261
122651	0.00010129	0.00182359
54778	0.00592986	0.00613852
254225	0.00155546	0.00794001
6097	0.00384797	0.00144358
51750	0.00840873	0.00566583
10313	0.000779143	0.0012725
864	0.0034547	0.00704059
140576	0.0049094	0.00117539
26278	0.00340156	0.00203169
201191	0.00394774	0.00255889
6305	0.00793966	0.00472117
7857	0.00120612	0.00408906
6344	0.000432178	0.000641126
11196	0.00874938	0.00573028
871	0.00183077	0.00742301
23544	0.00501225	0.0087287
84826	0.00250189	0.00107126
137868	0.00978678	0.00134232
284948	0.00112357	0.00438065
56961	0.00179493	0.00600885
729956	0.000124791	0.000473547
27181	0.00486054	0.00863171
27240	0.000809128	0.0015127
6504	6.3639e-06	0.000120115
56606	0.00230434	0.000763744
85413	0.00980517	0.00547943
123041	0.0023729	0.00401294
7780	0.00423486	0.00423132
84912	0.000735309	0.00276112
80723	0.000539017	0.00129055
54407	0.00510817	0.00275091
254428	0.00968567	0.00380008
9748	0.00283402	0.00748468
26952	0.00296764	0.00790206
22938	0.00325458	0.00498081
6642	0.00468412	0.00116854
57231	5.87213e-05	0.00201967
124460	0.000634434	0.000363906
11262	0.00132578	0.00308642
200162	0.00451061	0.00497849
6714	0.00421846	0.00781173
140890	0.00357684	0.00043525
9901	0.00546765	0.0028988
100170229	0.00987076	0.0070246
6757	0.00371064	0.00831343
727837	0.00280925	0.00520862
10214	0.000948495	0.00357612
29966	0.00510808	0.00386019
64426	0.00342918	0.0044969
203328	0.00120548	0.00158744
84258	0.00386147	0.0052621
6897	0.00154651	0.00365075
374403	0.000912621	0.00534561
161514	0.00543372	0.00557905
6908	0.000762079	0.00373448
10915	0.00478366	0.00790832
202500	0.000408907	0.000642458
146705	0.00314424	0.00928799
9840	0.00106996	0.00353111
339669	0.0057216	0.00438235
83741	0.00210607	0.000966231
7046	0.00627337	0.00437836
7053	0.00042699	0.00137104
116179	7.10042e-05	0.000187703
497189	0.000115991	0.00011819
7082	0.00442367	0.000493793
7104	0.00736694	0.00265518
10972	0.00843527	0.00050856
140738	0.00308563	0.00225465
57583	0.00566272	0.00188057
79626	0.000185474	8.79515e-05
3604	0.0011837	0.005542
23043	0.00264878	0.00537341
122553	0.000414577	0.0030656
79865	0.000298012	0.00737279
28951	0.0091064	0.00123366
7253	0.000878893	0.00171148
23554	0.00485967	0.00321594
340348	0.00180739	0.00219234
7259	0.00271745	0.000915794
284076	0.00309395	0.00979775
114791	0.0060067	0.000859515
7299	0.00120181	0.00177354
29914	0.000358221	0.00580247
115426	0.00024086	0.00136067
80328	3.50347e-05	2.66873e-05
151531	0.00907932	0.00705251
10911	0.000213315	0.000276643
81671	0.00929878	0.0056268
57705	0.0077024	0.00881796
55717	0.00315844	0.000589766
22911	0.00038528	0.00481063
149708	6.7357e-05	0.000327984
7514	0.00181642	0.00252076
8531	0.0030024	0.000744893
55432	0.00381215	0.00758539
79882	0.00343298	0.00299681
169841	0.00037996	0.000305784
729288	0.00437478	0.00290655
57862	0.00226491	0.00568485
84215	0.00463731	0.00654278
79894	0.00782415	0.0029931
54764	0.00130682	0.00409585

## Sheet: GSE17537
GENE ID	Uni.Cox P	Mul.Cox P
10152	0.00963279	0.00624545
23597	0.00208709	0.00229352
84532	0.0082482	0.00650374
8754	0.00247345	0.00323601
102	0.000404771	0.000197432
80332	0.00752199	0.00852777
84890	0.00112799	0.00305635
56985	0.00455698	0.00437504
119016	0.00488147	0.00887711
130872	0.00129078	0.000883952
280	0.0036242	0.00148013
81573	0.00398807	0.00864885
57730	0.00233202	0.00540154
196527	0.00645979	0.00641435
3730	0.0030413	0.00700782
308	0.00508176	0.00944682
55435	0.00653962	0.00889604
1174	0.000221359	0.000179533
79135	0.00110525	0.00369936
9138	0.00941259	0.00951733
128272	0.00108284	0.00469122
403	0.000138925	0.000612412
79969	0.0022985	0.00233217
85300	0.00782756	0.00793757
482	0.00633504	0.00713291
92270	0.000957477	0.00092593
91272	0.00586139	0.00785557
118663	0.00112287	0.00214521
689	0.00291896	0.00626316
84970	0.0022305	0.00267463
127687	0.00491595	0.00325349
388969	0.00773363	0.00813889
56260	0.00962446	0.00906254
821	0.00124868	0.00260371
825	0.00135278	0.00171334
9139	0.00113139	0.00203547
64770	0.00138737	0.00143054
84660	0.00523624	0.00649969
64925	0.00414369	0.00812547
338657	0.00568492	0.0057087
100129792	0.000357705	0.000493797
81669	0.000682657	0.00253568
2826	0.00210263	0.00214013
10694	0.00832051	0.00730896
1022	0.00491657	0.00735575
9337	0.0024174	0.00553025
85301	0.00632687	0.00631328
90639	0.00512096	0.00527508
53336	0.00850872	0.00516333
1427	0.00530802	0.00439494
51380	0.000937808	0.00115283
1469	0.00220259	0.00856102
23283	0.00357085	0.00521015
1522	0.00360113	0.00218509
199974	0.0049154	0.00583765
1600	0.00926373	0.00366583
1603	0.00795926	0.00394327
80174	0.00892026	0.00974468
50717	0.000212427	0.000859168
7919	0.00317016	0.00729863
494513	0.0060737	0.00429823
51635	0.00122729	0.00248227
148252	0.00501068	0.00231515
1762	0.00187609	0.00438938
1794	0.00380371	0.0034991
25911	0.00618856	0.00517949
1828	0.00154995	0.00238931
1847	0.00926324	0.00504891
55096	0.00013612	0.000114891
399818	0.000800824	0.00333923
114327	0.0015708	0.00226044
1968	0.00318406	0.00474806
1975	0.00538548	0.00398192
2107	0.00109349	0.00204563
2172	0.000608292	0.0019162
8772	0.00599597	0.00273553
80039	0.00589138	0.00812623
10827	0.00328449	0.00908958
257415	0.00427048	0.0072421
145483	0.0062041	0.00610081
26268	0.0088104	0.00799612
81545	0.0073695	0.00842608
285231	0.006293	0.00422858
2267	0.00673784	0.0052386
2274	0.00837981	0.00997163
161247	0.00757328	0.00838514
23360	0.000706457	0.000432593
8939	0.000117128	0.000205499
2530	0.00163526	0.00227445
2551	0.0050969	0.00595294
2587	0.00692685	0.00909523
57459	0.000593029	0.00103632
10539	0.00201088	0.00226122
2760	0.00816754	0.00822008
94235	0.00251241	0.00580326
23015	0.00182138	0.00206089
440270	0.00712274	0.00741958
54856	0.00255464	0.00357997
134266	0.000833132	0.00114308
2941	0.00400317	0.00616067
3074	0.000725439	0.00192039
51501	0.00713338	0.00649892
10949	0.0003295	0.000753471
3185	0.00343613	0.00560093
3188	0.00236394	0.00732156
3218	0.00231817	0.00150688
9957	0.00101981	0.000706903
3313	0.0011316	0.0027707
6782	0.00986346	0.00786567
3362	0.009337	0.0093775
3416	0.00133667	0.000297013
3440	0.00744706	0.00313271
147920	0.00111786	0.00137423
3593	0.000135115	0.000410309
3597	0.001891	0.00568435
51447	0.00520998	0.00283999
51194	0.00177097	0.00177158
284359	0.00087365	0.00235692
23189	0.00348978	0.00450348
284058	0.00272819	0.00372124
3761	0.000305717	0.000252449
3785	0.000126502	0.000121335
22889	0.00150906	0.00230673
4297	0.00782688	0.00947583
124751	0.000426604	0.00139971
3850	0.00158389	0.00526631
51574	0.00312189	0.00124654
3988	0.00189873	0.00474926
10960	0.00287285	0.00465056
84859	0.00179175	0.00331989
474170	0.00511747	0.00440237
4048	0.00428986	0.00365966
51747	0.000895006	0.00143871
116372	0.00307036	0.00603174
9762	0.0074312	0.00549572
23764	0.00864749	0.00326925
55534	0.00601309	0.00360553
5604	0.00241739	0.00919337
5594	0.00484448	0.00357294
27430	0.00141186	0.00250701
57506	0.00587838	0.0082144
51360	0.00996734	0.0053707
51102	0.000300882	0.00232302
58526	0.00298555	0.00637636
54531	0.00663104	0.00896684
93380	0.00356249	0.00796116
4320	0.00292516	0.00469914
10933	0.00829559	0.00747473
83661	0.00276571	0.00578233
10797	0.00630438	0.00988146
4608	0.00344641	0.00504826
10443	0.00067528	0.000367063
57552	0.00290693	0.00746739
80762	0.00211365	0.00501927
4693	0.00117365	0.00428356
51103	0.00164356	0.00324982
4810	0.00589978	0.00270498
4820	0.00131518	0.00172033
51068	0.00517561	0.00790283
9722	0.004493	0.00780312
9284	0.00646322	0.00712165
100288332	0.000943971	0.00108589
101059938	0.00477321	0.00499879
101059953	0.000943971	0.00108589
23117	0.000919611	0.000776571
440345	0.000774351	0.00060402
100132247	0.000774351	0.00060402
100507607	0.000280016	0.000552023
728888	0.000516743	0.000489117
613037	0.00051493	0.000269762
440348	0.000330233	0.000333376
221078	0.000508767	0.000586921
84628	0.00233245	0.00132042
11163	0.00324742	0.00601039
9253	0.00412543	0.0059079
116150	0.00485246	0.0076275
135948	0.00457031	0.00498871
26245	0.000951024	0.00340401
220213	0.00340564	0.00534296
5033	0.00358473	0.00597268
51247	0.00340505	0.00398656
64895	0.00364363	0.00686146
9061	0.000637155	0.00159189
5094	0.00101811	0.00427551
63935	0.000796917	0.000806069
5143	0.0038802	0.00144296
23042	0.00553536	0.00716463
22822	0.00151509	0.00195873
7262	0.00224887	0.004864
51227	0.00546413	0.00957652
29990	0.00492732	0.00418992
26207	0.00158012	0.00117869
9033	0.00863825	0.00887431
5316	0.00217026	0.00260557
10769	0.00379128	0.00723431
83449	0.00595816	0.00755824
25957	0.000153746	0.000205938
23126	0.00645211	0.00987337
10721	0.0036433	0.00360651
246721	0.00408045	0.00838582
548644	0.00500191	0.00862689
5473	0.00390369	0.00429008
9360	0.00746383	0.00866874
90673	0.00649096	0.00631931
9374	0.00375307	0.00833879
5631	0.00482124	0.00769923
5638	0.00389973	0.00995807
5716	0.00101946	0.00312052
5781	0.00611802	0.0042509
8226	0.00249378	0.00482348
5878	0.00850317	0.00358986
5870	0.00543377	0.00669398
84084	0.00589001	0.00981267
9727	0.00603697	0.0024978
9363	0.00158662	0.00507799
57186	9.18062e-05	0.000129007
5917	0.00332943	0.00525285
10181	0.00137323	0.00088473
10180	0.00214254	0.00230814
5939	0.00139852	0.000940249
400966	0.00256654	0.00469134
729857	0.00256654	0.00469134
653489	0.000644373	0.00126053
285190	0.000644373	0.00126053
84220	0.00249054	0.00476745
729540	0.00249054	0.00476745
727851	0.00249054	0.00476745
92129	0.002983	0.00502141
55177	0.00309329	0.0061926
55599	0.00162209	0.000716493
54763	0.00916952	0.00418707
152015	0.00766244	0.00471901
51493	0.00314808	0.00245242
57167	0.00764781	0.00599532
55095	0.000606903	0.00159202
57466	0.00434439	0.00938996
9997	0.00301778	0.0040765
10802	0.00308299	0.00338769
143686	0.00399021	0.00662447
80854	0.0030353	0.00717258
10291	0.0089532	0.00754499
10262	0.00871352	0.00877635
6433	0.000190793	0.00148531
113402	0.00264437	0.00447453
166929	0.00448458	0.00376094
8879	0.0027495	0.00513694
10603	4.85906e-05	0.000109181
64374	0.00587161	0.00736041
23309	0.00100755	0.0010592
6500	0.000910103	0.00289369
6505	0.00834922	0.00367427
6518	0.00558513	0.00959766
6523	0.0051938	0.00544604
23315	0.00259652	0.0036708
292	0.00223728	0.00541624
9906	0.00306026	0.00560777
728661	0.00609032	0.00564082
6601	0.00712721	0.00211872
112574	0.00747221	0.00939313
6647	0.00835405	0.00625903
140710	0.00657937	0.00589617
6670	0.00255065	0.00411181
441273	0.000327747	0.000601813
161742	0.000552683	0.00134808
23524	0.00133082	0.00266432
8683	0.00469696	0.00777867
27148	0.00191833	0.00423538
9900	0.000693624	0.00173758
6879	0.00129712	0.00466629
6883	0.00195592	0.00115554
8148	0.0061125	0.00620765
55633	0.00841314	0.00802742
26123	0.00584672	0.00292742
55266	0.00179698	0.00845084
9725	0.00546271	0.00727124
255043	0.00326816	0.00392436
84233	0.00606782	0.00912934
55858	0.00587708	0.0047247
153339	0.00397654	0.00758078
340061	0.00403388	0.00340348
85019	0.00923672	0.00633888
8718	0.00788463	0.00602032
27327	0.00391603	0.00623205
57690	0.00656744	0.00970959
29896	0.00154946	0.00203048
51399	0.00395249	0.00855864
391712	0.00899583	0.00832385
158234	0.0041581	0.00274539
142940	0.00520406	0.00282071
7334	0.00617244	0.00863246
165324	0.00149837	0.000489595
55665	0.00173953	0.00195984
9736	0.00665195	0.00574629
84135	0.00539936	0.00440252
57216	0.000578754	0.000608975
340547	0.00216595	0.00182342
100287171	0.000153443	0.000833615
51057	0.00426216	0.00292612
54521	0.000857734	0.00183869
83889	0.00840352	0.00654526
259239	0.00180303	0.00355952
7511	0.004876	0.00391727
7514	0.00466555	0.00161581
7516	0.00408485	0.00707706
51087	0.00173348	0.000862939
81555	0.00230066	0.0014647
7533	0.00233257	0.000993426
7455	0.00707754	0.00829237
79670	0.00524547	0.00552316
389874	0.00629816	0.00574055
54503	0.00668417	0.00965444
7627	0.00449771	0.00634789
90338	0.00236044	0.00366854
339318	0.0062274	0.00562651
7756	0.000412556	0.000624143
55900	0.000262192	0.00021121
25850	0.00518788	0.00774549
26036	0.00135254	0.000464364
92283	0.0053447	0.00400188
284443	0.00322067	0.000899734
84874	0.00925624	0.00916848
147837	0.00585918	0.00676078
146540	0.00296721	0.00467382
285989	0.00470013	0.00796584
163049	0.00667206	0.005302
643641	0.00526515	0.00549106

## Sheet: GSE29621
GENE ID	Uni.Cox P	Mul.Cox P
51225	0.00788203	0.00795077
39	0.00151157	4.99627e-05
2181	0.00649347	0.00937741
92949	0.00998259	0.0088477
132	0.00313881	0.00792376
84890	0.00281987	0.000144571
80709	0.0014969	0.00498099
230	0.000624142	0.00159703
79053	0.00174929	0.00458901
119504	0.00373296	0.00504165
9582	0.00879835	0.00890932
397	0.00859617	0.00937596
440	0.00529946	0.0030833
10538	0.00218009	0.00796043
10018	0.009114	0.00461276
151888	0.00361253	0.00549396
114904	0.00374271	0.00362838
647024	0.00689173	0.000722052
731	0.00533021	0.0055937
401466	0.00280152	0.00232363
79591	0.006504	0.00607663
388135	0.00497949	0.00199787
1237	0.00344799	4.30273e-05
920	0.00429852	0.00759412
9398	0.00354709	0.00251108
51134	0.00313962	0.00370164
1240	0.000734174	0.00107389
246175	0.0049594	0.00179342
1519	0.00688967	8.54099e-05
50624	0.00568241	0.0027955
10663	0.000188955	0.00276205
1669	0.00571694	0.0069127
1717	0.00244226	0.00121074
1740	0.00766996	0.00523684
1763	0.00139411	0.000404697
54878	0.00242894	0.000769447
1859	0.000832963	0.000861726
8669	0.00184543	0.000253929
133418	0.00361767	0.00325923
57669	0.00569191	0.00404081
57471	0.000617448	0.001017
51575	0.00935807	0.00280343
11340	0.00121651	0.000352121
55120	0.00485708	0.00067002
2197	0.00780387	0.00782962
80204	4.10714e-05	0.000265392
2251	0.00307369	0.00135453
10875	0.00203719	0.00355479
50943	0.00593426	0.00517169
2517	0.000376904	0.0060592
79017	0.00938866	0.00436952
125111	0.00601442	0.00886461
285513	0.00506334	0.00499452
401494	0.00499147	0.000357547
55142	0.000279627	0.00231394
51501	0.000454319	0.00544724
3122	0.000918536	0.00972724
123688	0.00720016	0.0092647
3422	0.00262478	0.00191487
3562	0.00518585	0.00353527
50615	0.00132941	0.00338247
196294	0.00608063	0.000694763
3638	0.00889151	0.00297637
26034	0.0063651	0.00260063
79768	0.00225144	0.00139035
3858	0.00973977	0.00641408
3872	0.00657772	0.00385016
283455	6.57298e-06	0.000474211
9836	0.00918336	0.000671505
3988	0.00231407	0.00567599
4050	0.00170554	0.00202432
51631	0.00501571	0.00566335
9947	0.00563672	0.00927693
219972	0.00251421	0.0013189
54737	0.00903538	0.00785351
10199	0.000118618	0.000671776
4649	0.000698034	0.000832353
4673	0.00295427	0.00773235
150372	0.000941294	0.00576506
81614	0.00815777	0.000189601
4916	0.00259066	0.00338434
129401	0.00336762	0.00285001
10215	0.000943268	0.000531165
27334	0.00484222	0.00944581
5033	0.00245309	0.000796561
10039	0.00136457	0.00734028
5110	0.00339977	0.00681524
5134	0.00855467	0.00109225
94005	0.00820798	0.00975423
284098	0.00338047	0.00655656
122618	0.003047	0.00306996
5367	0.00521028	0.00430421
56902	0.00856282	0.00826249
5532	0.00142629	0.00449362
84432	0.00507185	0.000730144
55269	0.00711223	0.0057281
473	0.0018747	0.000534939
84153	0.00488591	0.00448746
79596	0.00183217	0.000418257
6229	0.00249209	0.00488887
219790	0.00949997	0.000138634
9294	0.00127318	0.00800542
8796	0.000510895	4.07289e-05
23231	0.00511146	0.00477245
6504	0.000431231	0.00101676
57823	0.00192293	0.0048744
6546	0.00673107	0.000841815
147670	4.37996e-05	0.00234597
6637	0.00755775	0.00297755
29916	0.00185772	0.00581261
6713	0.00580242	0.00442976
9901	0.00643557	0.00894133
6775	0.00166133	0.00419226
57464	0.000361678	3.51988e-05
6908	0.000588883	0.000244176
116179	0.0038811	0.00289801
497189	0.00674759	0.00646552
27346	0.00123622	0.00161563
746	0.00547165	0.00623783
79626	1.05455e-05	1.36687e-05
51002	0.0054593	0.00403041
7272	0.00867173	0.000732783
9559	0.00658348	0.0045123
55717	0.00749808	0.00584153
7514	0.00039282	0.00324858
55854	0.00274204	0.00483662
152098	0.00691172	0.00537638
9205	0.000296477	0.00514724
169841	0.00333688	0.00149003
7638	0.0010405	0.000860075
7772	0.00229694	0.00394105
113835	0.00162123	0.00709268
84436	0.00775468	0.00732683
146050	0.00751683	0.00373515

## Sheet: GSE38832
GENE ID	Uni.Cox P	Mul.Cox P
174	0.00791163	0.00319024
335	0.00106438	0.000650355
338	0.00048879	0.00121189
345	0.0004866	0.000478153
369	0.00753768	0.00400669
50649	0.000146573	0.00252469
433	0.000785013	0.00075704
652	0.0073996	0.00401033
794	9.21785e-05	0.0061701
114769	0.000140341	0.00850666
1048	0.00150766	0.00372847
84952	0.00162146	0.00346564
643854	0.00981187	0.00179441
25975	0.00368533	0.00709201
2051	5.41411e-06	0.000720674
2109	0.00660227	0.00534478
2151	0.00115958	0.00978197
79607	0.00043622	0.0037927
54463	0.00305718	0.00285048
2254	0.00621619	0.00411314
2266	0.00211523	0.00210442
10690	0.000430613	0.00247661
51206	0.00293614	0.00033532
283450	0.0073149	0.00132953
3240	0.000576751	0.00078008
3250	0.000549792	0.000401816
84941	0.0022979	0.00755541
130026	0.000102959	0.00297765
3484	0.00767279	0.00368353
3625	0.00767937	0.00432241
3699	0.00200112	0.00875943
3929	0.000600375	0.00836504
3985	3.55729e-05	8.62477e-07
4129	0.000776656	0.00940104
8190	0.000578666	0.000641827
4515	0.000530839	0.00349548
9971	0.00134097	0.000251137
84618	0.000378534	0.00752529
81788	0.000228587	0.00108882
26538	0.00100286	0.00246031
93129	0.00622137	0.00929254
79957	0.000232213	0.000798551
399909	0.00701935	0.00886451
26577	0.00167675	0.00993333
59338	0.0014921	0.00602369
5340	0.00340588	0.00355217
5644	0.000663895	0.00928809
5645	0.00760158	0.00968805
5267	0.000425077	0.00522535
5104	0.000259411	0.000964704
6514	0.000195514	0.000309591
6508	0.000112923	0.00553908
9342	0.00645201	0.00317786
6482	0.000576342	0.00977831
80312	0.0075462	0.00766721
80263	0.00982809	0.00441897
7448	0.00677946	0.00380786
7472	0.00429209	0.00591143
51384	0.00364069	0.0074173
653220	9.03419e-05	0.000628785
653067	9.03419e-05	0.000628785
9889	0.0086579	0.00952314
81030	0.00749233	0.00996915
7545	0.000965599	0.00925924

## Sheet: GSE39084
GENE ID	Uni.Cox P	Mul.Cox P
10057	0.00159856	0.00245795
8874	0.00500814	0.00619059
403	0.00133707	0.00541045
127247	0.00563752	0.00286183
439	0.00178993	0.008739
54998	0.000356706	0.00130988
10295	0.00234384	0.00227221
51027	0.000401411	0.000359909
54991	0.0022711	0.00283449
138162	0.00224095	0.00562512
23271	0.00357911	0.00517996
646019	0.00288744	0.00708063
151903	0.00172252	0.00321689
79140	0.00343331	0.00533013
196477	0.00164718	0.00426169
85417	0.00778137	0.00907288
8881	0.00512857	0.00170138
1024	0.00282699	0.000744603
150383	0.000617813	0.00570779
79019	0.00127939	0.00530192
64793	0.000276602	0.00325263
8208	0.000790477	0.000526894
29082	0.00727544	0.00742031
10332	0.00233368	0.00710874
9125	0.00291031	0.00293331
203413	0.00625937	0.0050056
11068	0.00179097	0.00578499
1592	0.00569304	0.00232764
201627	0.00843039	0.00713874
22907	0.000615241	0.00136247
8798	0.002605	0.00958809
54859	0.00015698	0.000545505
2013	0.000313015	0.00291912
2073	0.00465972	0.00215155
85002	0.000585382	0.00138582
653333	0.000585382	0.00138582
55199	0.000542995	0.000730102
2197	0.000367345	0.00395729
26272	0.000892834	0.000501738
157574	0.00559089	0.00567634
2566	0.00837196	0.000393912
2744	0.00122951	0.00125333
64689	0.00298167	0.00999583
79774	0.00876662	0.00139687
2947	0.000563473	0.00102364
2968	0.00806843	0.0077813
2990	0.00832193	0.00330425
26061	0.00153801	0.00305234
54930	0.000964821	0.00236521
93323	0.00286464	0.00891974
10808	0.00993246	0.00974666
23463	0.00108435	0.00593178
54973	2.81049e-05	0.000191539
57456	0.00320898	0.0031961
57535	0.00130732	0.00756298
23633	0.00515971	0.00689114
3981	0.00252723	0.00165349
4008	0.00297737	0.003453
201255	0.00144977	0.00913849
149175	0.000627587	0.00161045
10150	0.0010726	0.00635459
4172	0.0031615	0.00719691
4174	0.00262712	0.00621916
4201	0.00320715	0.0063263
29079	0.00546991	0.00132359
4277	0.00716385	0.00642253
221154	0.000760131	0.00113187
25974	0.000815008	0.00250694
4350	0.000918379	0.00168024
55052	0.000796187	0.000776631
122704	0.00725172	0.00268632
10240	0.00146255	0.00104364
65993	0.00049676	0.0035993
2956	0.00310263	0.00622841
25915	0.00128022	0.00109636
57407	0.00585255	0.00575258
56923	0.000262936	0.00259335
440348	0.00329724	0.00319145
10641	0.00134828	0.00167631
4682	0.00370665	0.00345896
23225	0.00633566	0.00294309
55214	0.00128673	0.00458084
79447	0.00243714	0.00674464
55229	0.00298198	0.00433293
60676	0.00224721	0.00372866
10038	0.00319558	0.00175392
23178	0.000595787	0.00226504
84108	0.00373088	0.00775649
57161	0.00336979	0.00883508
5192	0.000992137	0.00910499
51131	0.00420616	0.00478836
5261	0.00701235	0.00373177
23239	0.000694894	0.00136938
9063	0.0074569	0.00313518
10464	0.00312109	0.0035088
25886	0.00331283	0.0054455
51728	0.000440414	0.00102005
5500	0.00362646	0.00588781
5593	0.000339974	1.30116e-05
285368	0.00124137	0.00400541
5693	0.00190496	0.00606249
442213	0.00200967	0.00897613
114971	0.00240501	0.00804364
126789	0.00238793	0.00754392
376267	5.90856e-05	0.00350673
138046	0.00482888	0.00100832
5906	0.00132342	0.00142952
5925	0.00144927	0.00689104
79863	0.00122609	0.00222175
91869	0.00156825	0.00340081
6047	0.00205163	0.00107673
6049	0.000437529	0.000710947
79596	0.00588208	0.00102308
6144	0.00804708	0.00746762
6396	0.000532985	0.00142047
280636	0.00613153	0.00851057
10512	0.00508285	0.0089455
223117	0.00563262	0.00339446
5265	0.0086545	0.00727251
23235	0.004167	0.000260325
220134	0.00253469	0.00904369
7884	0.00702366	0.00523005
79622	9.71367e-05	0.000187676
28972	0.00288175	0.00141611
140890	0.00170877	0.0068734
51188	0.00439264	0.00656751
8428	0.00353883	0.00872295
8677	0.00061171	0.00154505
8803	0.00352719	0.00136342
55578	0.00057451	0.000467979
10460	0.00982159	0.00705346
55775	0.00169212	0.00447163
51368	0.00118412	0.00833595
80764	0.000625873	0.00514885
7069	0.00263836	0.00411374
200728	0.00395982	0.00843233
90809	0.00283081	0.00789674
375346	0.000670824	0.00550056
130733	0.00722919	0.00425038
7178	0.003682	0.00104388
7186	0.000959501	0.00428514
10345	0.00418898	0.00372354
11277	0.0023909	0.000556101
135644	0.00300919	0.00238133
140803	0.00361325	0.00169924
9652	0.000663655	0.00247968
11334	0.00181549	0.00355516
55757	0.00148006	0.00162959
219333	0.00104143	0.00199571
79679	0.00905532	0.00264154
23091	0.000525832	0.000190772
51538	0.00545594	0.00707703
84885	0.00174112	0.0056051
54503	0.00521039	0.00233333
116225	0.00033655	0.00189012
79673	0.00101428	0.00631971
353274	0.00185148	0.00756666
162968	0.000596749	0.00229812
55778	0.00533885	0.00442949
285346	0.00605921	0.00486
11130	0.00368308	0.00824145

## Sheet: GSE39582
GENE ID	Uni.Cox P	Mul.Cox P
2181	0.00834288	0.00702014
642517	0.00147904	0.00517069
58504	0.0076654	0.00130327
9826	0.00591696	0.00858789
405	0.00430105	0.00860339
114781	0.0023592	0.00422485
149095	0.00922617	0.00979162
79956	0.00375909	0.00143995
64122	0.000985218	0.0062313
200205	0.00170467	0.00471937
25818	0.00575962	0.000486877
4014	0.00283824	0.0041282
254773	0.00184147	0.00386974
23209	0.000383137	0.0012226
63931	0.00712506	0.00403958
145957	0.00222072	0.00253083
197135	0.000956999	0.000418464
8799	0.00549624	0.00437699
5465	0.00553555	0.0094262
58497	0.00237049	0.0043825
10076	0.0051277	0.00383568
9609	0.00546469	0.00228812
5877	0.00504001	0.00664155
5972	0.00394261	0.00341617
6391	0.00574525	0.00632055
94120	0.00257178	0.00407608
23102	0.00281106	0.00651909
80312	0.00468276	0.00144029
117145	0.00411957	0.00140862
144406	0.00841914	0.00336949
163071	0.00466121	0.00315382
116115	0.00335633	0.002399
126231	0.00918872	0.00489206
389114	0.00181847	0.00698284
79894	0.00568	0.0093028
342945	0.00213807	0.0048614

## Sheet: GSE72970
GENE ID	Uni.Cox P	Mul.Cox P
25980	0.00326397	0.00623598
9625	0.00150987	0.0026337
11194	0.00798157	0.00290803
368	0.000534541	0.00211923
79575	0.00757007	0.00538591
59272	0.00169307	0.00312234
51703	0.00130373	0.00971449
72	0.00207371	0.000586116
57188	0.00371979	0.00133092
266977	1.43943e-05	1.02737e-05
222611	0.00935333	0.00882328
57211	0.00409134	0.0062572
55057	0.000600893	0.00178286
122481	0.00236655	0.000948063
231	0.000965774	0.000578882
130540	0.00310125	0.00133436
265	0.00163888	0.00301901
154810	0.00604928	0.00170945
653145	0.00333211	0.00965033
11199	8.31917e-05	0.000120094
313	0.00162318	0.00244244
100506013	0.000596785	0.000423291
79822	0.00957927	0.00523347
9743	0.00093888	0.00137631
9912	0.00578843	0.00703368
397	0.000448827	0.000631737
27237	0.00293501	0.00856832
1820	0.000524429	0.00120433
57412	0.000326521	0.000399174
51676	0.00278334	0.000355503
83858	0.00794298	0.00691605
2583	0.000438141	0.000283699
25825	0.00644705	0.00410714
10458	0.0079784	0.00795105
80115	0.00301992	0.00228718
55653	0.00119321	0.0015804
57596	0.00310005	0.00387369
27018	0.00739161	0.00401489
128408	0.00127545	0.00182377
652	0.000175843	0.000648568
127003	0.00931571	0.00422471
114898	0.00733114	0.00574244
84226	0.00461144	0.00280891
219557	0.00635551	0.00607238
138241	0.00390338	0.00226617
83938	0.00524624	0.0034789
91768	0.0025354	0.0030692
825	0.00074443	0.0020762
92291	0.00493597	0.00916365
843	0.00342072	0.00485033
57545	0.00771084	0.0028124
80212	0.0051439	0.00421471
6347	0.00537962	0.00469195
6356	0.00795744	0.00276346
6367	0.00497002	0.00364559
4267	0.00562087	0.00672157
8476	0.00409688	0.00774996
56882	0.00228347	0.00510485
64866	0.00380426	0.00315364
29965	0.00132928	0.000851305
728642	0.00248018	0.00384875
984	0.0034847	0.00506173
8814	0.000574208	0.000650017
1029	0.00115108	0.00380969
1040	0.00540222	0.00730097
1041	0.000189629	0.000638082
1050	0.000659492	0.00124937
9023	0.00987531	0.00928022
9022	0.00230113	0.00376883
1191	0.00207444	0.00105756
55748	0.000284419	0.000602152
1264	0.00284886	0.000668136
84701	0.00294735	0.00203752
170712	6.14017e-05	0.000533696
79974	0.000650567	0.000875924
119587	0.00618213	0.00388153
285464	0.00851154	0.00591666
203413	0.00408755	0.00491093
56998	0.00286507	0.00466132
56259	0.000428864	0.00060123
1510	0.00482958	0.00926111
1524	0.00404537	0.00166359
6387	0.00694778	0.00560566
168002	0.000938147	0.00137589
23564	0.00122943	0.00273134
55601	0.0024397	0.00453752
91351	0.000467512	0.000516013
115817	0.00109229	0.00153277
79132	4.21872e-05	5.89568e-05
1745	0.000599135	0.000430769
352909	0.00020197	0.000870206
135656	0.00102206	0.00737579
10281	0.0068603	0.00878161
1830	0.00445765	0.00463674
2006	0.00385102	0.00328982
6924	2.11393e-05	9.79229e-05
83401	0.000297961	0.00131949
60481	9.11512e-06	1.00184e-05
197342	3.6395e-05	1.17171e-05
57724	0.00461668	0.00967804
54869	0.00135309	0.00259659
23086	0.00319173	0.000953428
2168	0.000384459	0.00168166
145773	0.00329505	0.00509505
100131897	0.00419957	0.00934777
84553	0.00732785	0.00406661
146330	7.04292e-05	0.000105858
2217	0.00144829	0.00419212
2219	0.00775491	0.00949013
2256	0.00487769	0.00885932
2273	0.0010212	0.000751852
2297	0.000136998	0.000452348
80144	0.000210967	0.000728302
2444	0.00112474	0.00224049
2487	0.000778443	0.000674985
2571	0.000615031	0.00164886
11227	0.00148865	0.00354268
9615	1.62463e-05	9.78414e-05
54834	0.00136911	0.000568883
84694	0.00380948	0.00222915
2823	0.00510562	0.00146833
57720	0.00578165	0.00709496
222545	0.0082844	0.00500324
2918	0.00317028	0.00258965
83445	0.000501049	0.000757101
8908	0.00352836	0.00293406
2995	0.00663199	0.00430235
55506	0.0028989	0.00285216
26762	0.008142	0.0074182
55008	0.000659034	0.000779891
54626	0.00562359	0.0084129
3073	0.00341345	0.00288035
3081	0.00226487	0.00542721
3082	0.00283783	0.00288806
3191	0.00230129	0.00565705
9455	0.00115584	0.00690424
3231	0.00170234	0.00346611
10855	3.38887e-05	8.13311e-05
57110	0.00161882	0.00367729
22824	0.00406437	0.00822163
126393	0.00392105	0.00317489
2537	5.11971e-05	0.000210809
3429	0.00463658	0.00687614
10561	0.0040072	0.00764107
10964	0.00441404	0.00749045
64135	0.00298809	0.00512347
3433	0.00608983	0.00552161
10643	0.00275581	0.00453399
150084	0.000290838	0.000569697
3575	0.00672456	0.00547988
53833	0.00581217	0.00918102
64799	0.00289332	0.00381018
10379	0.00361625	0.00717646
345611	0.00758814	0.00910414
3679	0.00097333	0.00103872
3680	0.00833421	0.0024012
80760	0.00718791	0.00280324
3779	0.00847225	0.00507431
83892	0.00339263	0.00223398
79047	0.00255466	0.0067744
57648	0.00576731	0.00921306
5655	0.00273399	0.00602
11012	4.50466e-05	0.000130399
3821	0.000199378	0.000368136
3822	0.000199378	0.000368136
3823	0.00736573	0.00840786
100506243	0.00113685	0.000369143
3853	3.99807e-05	0.000161261
3854	0.000795653	0.00148515
286887	0.000145327	0.000651272
3885	0.000583762	0.00141894
81851	0.003132	0.00285443
730755	0.00260392	0.0060416
81871	0.00760773	0.00324577
85280	0.00500024	0.00319462
200185	0.00950753	0.00421478
3910	0.00986215	0.00738896
55323	0.00340016	0.00148487
197021	0.0019052	0.0083771
9355	0.0012405	0.00687216
79836	0.00419516	0.00411685
254531	0.0014045	0.00252054
26018	0.00881189	0.00446485
4037	0.00265631	0.00396761
56262	0.00103079	0.00308809
388341	0.00794313	0.00787828
221091	0.00530665	0.00422516
129530	0.00281943	0.00538892
57151	0.00574675	0.003971
4113	0.000652899	0.00497457
28986	0.00591586	0.00716579
4293	0.00237255	0.00580117
129642	0.00272495	0.00401329
4222	0.000176228	6.36558e-05
142678	0.00153588	0.00298538
79778	0.0015183	0.00296309
79083	0.000369313	0.000374892
4318	7.05553e-05	3.92354e-05
64969	0.00375231	0.00371674
4438	0.000979112	0.00456485
9219	0.00121752	0.00535145
4586	0.00236535	0.00333751
4588	0.00169597	0.00697693
94025	0.000494886	0.000400796
4599	0.00272003	0.0040923
4600	0.0070722	0.00798262
4629	0.00240504	0.000810571
10398	0.0016128	0.000995781
4638	0.00521185	0.00121964
4753	0.00140897	0.00613437
54492	0.00153021	0.00262041
154215	0.0067335	0.00526241
347736	0.00706653	0.00464398
25819	0.00102282	0.00380066
8996	0.00209837	0.00224297
79159	0.00688066	0.00170124
11247	0.000164849	0.000236025
57523	0.00770784	0.00558553
4938	0.00235695	0.00178032
4939	8.75651e-05	0.000214427
8638	0.00507203	0.00429895
23252	0.00397464	0.00397097
5023	0.00463628	0.00226636
57144	0.0032308	0.00299265
89932	0.000354127	0.000144776
64761	0.00131474	0.00218159
5083	0.000327517	0.000259828
54510	0.00851281	0.00913199
5132	0.00339889	0.00528514
5139	0.00924421	0.0092528
50940	0.00715168	0.00863968
55670	0.00376358	0.00445681
5214	0.00306079	0.00673162
5239	0.00995917	0.0030805
23035	0.00630278	0.00820467
55022	0.00010464	5.80484e-05
138429	0.0050461	0.00284005
5570	0.00365224	0.00259037
11142	0.000632593	0.000394713
100137049	0.00610017	0.00222651
84647	0.000224554	0.000523167
5326	0.00109155	0.00277495
26030	0.00100171	0.00253676
23509	0.000392502	0.000879034
94274	0.00461408	0.00386186
11272	0.00136038	0.000782145
64063	0.00747004	0.00744874
203074	0.00108423	0.00038512
170680	0.00842328	0.00760982
5768	1.94254e-05	9.69517e-05
83871	0.00921514	0.00418436
135250	0.0056886	0.00275689
5909	0.00467855	0.00721424
51285	0.00213982	0.0016906
166824	0.000323735	0.000599385
5948	0.0041094	0.00363639
11030	0.00348504	0.00163441
65055	0.00776822	0.00838095
85004	0.00662562	0.00293895
5990	0.00393285	0.00373316
56963	0.00838073	0.00225438
9104	0.00235893	0.00276632
8490	0.00410352	0.00635871
53820	0.000117415	0.000209705
140823	0.00532916	0.00913993
89765	0.00529182	0.00437331
25914	0.000664533	0.000824635
57402	0.000744276	0.000406204
140576	0.000354749	0.000845478
54809	0.00260215	0.00615848
157869	0.00242853	0.00140341
51435	0.0064966	0.00339324
8796	9.44111e-08	6.73665e-07
27111	0.00441811	0.00924908
195814	0.000946811	0.00121362
6401	0.0011605	0.0023577
6317	0.000213813	0.00361605
27244	0.00435621	0.00551044
2810	0.00252558	0.00502467
6451	0.00617663	0.00938827
57477	0.00248676	0.00607405
51547	0.00656292	0.00362651
6512	0.00492546	0.00893264
6539	0.00777828	0.00702049
92014	0.00718374	0.00878333
115019	0.00064503	0.000263236
6621	0.0054928	0.0038504
8926	0.000515897	0.000657792
51375	0.00615655	0.00613986
10580	0.00379529	0.00187865
9580	0.00252816	0.000999342
11166	0.0065793	0.00699181
6699	3.52843e-06	3.35421e-05
6707	0.000341253	0.000576933
165679	0.000248126	0.000493938
219736	0.000320394	0.000647112
55359	0.000634507	0.000743935
22987	0.00453603	0.00543668
171024	0.00586698	0.00203093
51760	0.00601593	0.00495527
134860	0.00019777	0.000675751
6907	0.00070072	0.000617281
7032	0.000179756	0.000422885
7039	0.000364736	0.00106644
7052	0.00514947	0.00470317
9220	0.00313224	0.00218446
7089	6.45898e-05	0.00016109
11322	0.00574468	0.0077305
23670	0.00293344	0.00565886
283232	0.00429512	0.00259498
26022	0.000852237	0.00138593
338773	0.00131428	0.00135535
28959	0.00460707	0.00814403
8600	0.000219771	0.000133262
64102	0.000664018	0.00127806
7138	0.000950314	0.00235888
10758	0.000840793	0.00185338
81786	0.000348045	0.000499351
9830	0.000166869	0.000184601
493829	0.00410037	0.00437518
441631	0.00499286	0.00452643
90139	0.00227702	0.00216929
340348	0.00340152	0.00494945
23508	0.00128051	0.00428801
79809	0.00196214	0.00442675
23170	0.00707884	0.00671241
286319	0.00468548	0.00940386
117581	0.00638947	0.00633092
91373	0.00841602	0.00538649
80328	7.16419e-05	0.000439973
11274	0.000278916	0.000676355
10451	0.00421974	0.00831804
10352	0.00592515	0.00504949
58189	0.00194546	0.000845608
7466	4.33664e-05	0.000145036
23286	0.00638485	0.00450222
79413	9.30051e-05	0.000449129
56829	0.00691167	0.00879338
55906	0.00601147	0.00938918
219654	0.00276011	0.00260099
284307	0.0021232	0.00144692
7693	3.50833e-05	1.51133e-05
90987	0.00305965	0.00473631
79744	0.00522185	0.00576558
388566	2.76531e-05	5.50222e-05
126017	0.00269411	0.00470754
54753	0.0013111	0.000658764
